# Supplementary material for: Multi-Strain Probiotics Alleviate Food Allergy-Induced Neurobehavioral Abnormalities by Regulating Gut Microbiota and Metabolites
Source: Nutrients. 2025 Jun 8;17(12):1955. doi: 10.3390/nu17121955 (PMC12196041; doi:10.3390/nu17121955)
Supplement: Supplementary file 1 [file nutrients-17-01955-s001.zip]

Archive with 1 entries (1 files):
- nutrients-3661011-supplementary.pdf
